# Supplementary material for: Fit for purpose of on-the-road driving and simulated driving: A randomised crossover study using the effect of sleep deprivation
Source: PLoS One. 2023 Feb 2;18(2):e0278300. doi: 10.1371/journal.pone.0278300 (PMC9894419; doi:10.1371/journal.pone.0278300)
Supplement: S1 Data — (CSV) [file pone.0278300.s003.csv]

SubjectNr	study period	simulator_MeanSpeed	simulator_MLP	simulator_SDLP	simulator_SDspeed	KSS	GRIDT_MLP	GRIDT_MS	SacPV	SacRT	GRIDT_SDLP	GRIDT_SDS	Smooth	SwayClose	TrackPer	VASDrvEffort	VASDrvSubjAs
1	Sleep					3
1	Sleep								481.8	0.181
1	Sleep												37.4
1	Sleep														28.22
1	Sleep													294.7
1	Sleep	97.87	189.470	27.070	2.75
1	Sleep															6.0	9.2
1	Sleep						-10.77	93.76			20.84	3.02
1	Sleep															5.3	9.3
1	Sleep					4
1	Sleep								453.2	0.169
1	Sleep												35.6
1	Sleep														30.80
1	Sleep													278.5
1	Sleep	98.08	191.250	33.010	2.14
1	Sleep															7.9	9.4
1	Sleep						-11.97	93.37			22.21	3.78
1	Sleep															4.8	9.4
1	SleepDeprive					4
1	SleepDeprive								473.0	0.175
1	SleepDeprive												36.3
1	SleepDeprive														23.50
1	SleepDeprive													354.2
1	SleepDeprive	98.02	191.580	38.120	2.90
1	SleepDeprive															9.0	8.2
1	SleepDeprive						-15.86	93.47			25.21	3.39
1	SleepDeprive															5.3	9.3
2	Sleep					3
2	Sleep								479.2	0.176
2	Sleep												51.4
2	Sleep														36.11
2	Sleep													268.4
2	Sleep	99.04	163.800	33.960	2.67
2	Sleep															2.5	7.5
2	Sleep						-24.79	95.06			21.49	3.78
2	Sleep															3.4	7.4
2	Sleep					3
2	Sleep								495.1	0.187
2	Sleep												51.2
2	Sleep														36.60
2	Sleep													311.1
2	Sleep	96.86	163.000	36.910	2.33
2	Sleep															1.1	6.3
2	Sleep						-28.78	93.84			24.28	3.31
2	Sleep															4.3	6.9
2	SleepDeprive					7
2	SleepDeprive								419.7	0.204
2	SleepDeprive												49.4
2	SleepDeprive														24.62
2	SleepDeprive													297.2
2	SleepDeprive	96.77	173.100	56.690	3.25
2	SleepDeprive															8.7	1.6
2	SleepDeprive						-17.72	94.31			26.93	3.73
2	SleepDeprive															9.3	2.3
3	SleepDeprive					4
3	SleepDeprive								602.6	0.250
3	SleepDeprive												33.2
3	SleepDeprive														25.75
3	SleepDeprive													268.2
3	SleepDeprive	96.81	188.290	35.070	5.08
3	SleepDeprive															2.3	6.9
3	SleepDeprive						0.61	95.35			23.58	4.04
3	SleepDeprive															1.2	7.1
3	Sleep					2
3	Sleep								647.7	0.211
3	Sleep												33.4
3	Sleep														31.38
3	Sleep													204.0
3	Sleep	96.37	184.330	29.650	3.33
3	Sleep															1.3	7.5
3	Sleep						1.25	97.11			19.90	3.57
3	Sleep															0.2	7.5
3	Sleep					3
3	Sleep								620.2	0.238
3	Sleep												37.4
3	Sleep														31.02
3	Sleep													307.6
3	Sleep	96.79	177.770	38.400	3.54
3	Sleep															2.6	5.8
3	Sleep						-0.46	96.53			20.40	4.45
3	Sleep															0.2	7.5
4	SleepDeprive					7
4	SleepDeprive								454.0	0.191
4	SleepDeprive												54.1
4	SleepDeprive														35.39
4	SleepDeprive													145.9
4	SleepDeprive	97.95	181.490	25.080	3.43
4	SleepDeprive															0.9	10.5
4	SleepDeprive						-6.40	98.93			21.57	4.68
4	SleepDeprive															0.9	1.1
4	Sleep					3
4	Sleep								461.4	0.187
4	Sleep												51.9
4	Sleep														35.02
4	Sleep													193.9
4	Sleep	99.11	180.560	31.260	2.35
4	Sleep															1.3	8.1
4	Sleep						-3.20	98.05			21.98	3.77
4	Sleep															2.5	7.5
4	Sleep					4
4	Sleep								486.6	0.202
4	Sleep												54.3
4	Sleep														41.43
4	Sleep													224.7
4	Sleep	99.57	175.350	30.710	3.81
4	Sleep															1.3	7.5
4	Sleep						-6.94	97.15			23.24	4.02
4	Sleep															1.3	7.5
5	SleepDeprive					8
5	SleepDeprive								472.5	0.267
5	SleepDeprive												27.7
5	SleepDeprive														17.72
5	SleepDeprive													159.9
5	SleepDeprive	98.92	192.300	63.910	3.40
5	SleepDeprive															10.1	1.7
5	SleepDeprive						M	M			M	M
5	SleepDeprive															7.5	8.4
5	Sleep					3
5	Sleep								552.0	0.230
5	Sleep												25.2
5	Sleep														33.09
5	Sleep													197.4
5	Sleep	95.25	184.560	23.180	1.40
5	Sleep															1.3	12.6
5	Sleep						-6.05	97.36			20.58	3.98
5	Sleep															1.3	14.0
5	Sleep					3
5	Sleep								545.4	0.245
5	Sleep												29.6
5	Sleep														31.04
5	Sleep													323.4
5	Sleep	96.14	190.570	30.780	2.55
5	Sleep															1.3	14.4
5	Sleep						-8.13	96.96			20.39	4.14
5	Sleep															0.8	14.8
6	SleepDeprive					7
6	SleepDeprive								610.1	0.202
6	SleepDeprive												33.7
6	SleepDeprive														27.21
6	SleepDeprive													70.0
6	SleepDeprive	103.11	211.390	41.060	4.60
6	SleepDeprive															6.3	5.1
6	SleepDeprive						M	M			M	M
6	SleepDeprive															3.3	7.5
6	Sleep					3
6	Sleep								643.9	0.216
6	Sleep												40.8
6	Sleep														31.42
6	Sleep													87.2
6	Sleep	101.51	208.820	31.060	4.03
6	Sleep															1.3	7.5
6	Sleep						5.55	96.98			25.24	3.75
6	Sleep															1.3	9.0
6	Sleep					3
6	Sleep								622.8	0.225
6	Sleep												32.7
6	Sleep														28.16
6	Sleep													82.9
6	Sleep	100.57	225.680	35.970	4.89
6	Sleep															2.4	7.1
6	Sleep						7.52	97.29			25.45	4.26
6	Sleep															1.3	7.5
7	SleepDeprive					7
7	SleepDeprive								460.6	0.285
7	SleepDeprive												60.1
7	SleepDeprive														34.42
7	SleepDeprive													257.4
7	SleepDeprive	96.37	185.540	42.500	4.67
7	SleepDeprive															5.9	7.5
7	SleepDeprive						-0.69	94.09			25.60	4.50
7	SleepDeprive															9.4	6.2
7	Sleep					5
7	Sleep								450.4	0.253
7	Sleep												59.9
7	Sleep														34.29
7	Sleep													308.9
7	Sleep	97.36	171.840	28.940	3.05
7	Sleep															1.2	7.7
7	Sleep						-14.02	95.69			19.88	4.33
7	Sleep															1.2	7.5
7	Sleep					7
7	Sleep								460.7	0.241
7	Sleep												57.2
7	Sleep														33.27
7	Sleep													222.3
7	Sleep	97.78	176.530	35.840	3.37
7	Sleep															2.6	7.6
7	Sleep						-10.01	96.98			25.83	4.89
7	Sleep															1.7	7.5
8	SleepDeprive					8
8	SleepDeprive								413.0	0.218
8	SleepDeprive												45.2
8	SleepDeprive														32.43
8	SleepDeprive													403.5
8	SleepDeprive	94.62	197.100	40.330	4.16
8	SleepDeprive															8.7	4.0
8	SleepDeprive						17.11	92.00			29.31	3.91
8	SleepDeprive															10.8	5.5
8	Sleep					3
8	Sleep								479.7	0.190
8	Sleep												41.3
8	Sleep														36.72
8	Sleep													432.4
8	Sleep	96.16	188.920	32.520	3.12
8	Sleep															3.8	7.9
8	Sleep						7.14	95.99			23.19	3.44
8	Sleep															2.1	11.1
8	Sleep					4
8	Sleep								420.4	0.192
8	Sleep												44.3
8	Sleep														28.67
8	Sleep													548.6
8	Sleep	96.29	189.630	42.850	3.63
8	Sleep															5.8	6.7
8	Sleep						5.61	95.62			22.00	3.73
8	Sleep															0.8	11.0
10	SleepDeprive					6
10	SleepDeprive								556.7	0.185
10	SleepDeprive												40.9
10	SleepDeprive														32.03
10	SleepDeprive													178.1
10	SleepDeprive	94.83	177.200	28.650	2.54
10	SleepDeprive															7.3	7.0
10	SleepDeprive						-2.28	95.53			24.30	3.28
10	SleepDeprive															3.9	7.4
10	Sleep					6
10	Sleep								576.6	0.204
10	Sleep												42.7
10	Sleep														34.81
10	Sleep													156.0
10	Sleep	96.18	172.180	28.080	2.10
10	Sleep															1.3	7.5
10	Sleep						-9.68	96.74			20.91	3.91
10	Sleep															1.3	10.2
10	Sleep					6
10	Sleep								553.7	0.201
10	Sleep												44.1
10	Sleep														40.09
10	Sleep													168.5
10	Sleep	96.85	169.430	30.860	2.15
10	Sleep															2.6	7.6
10	Sleep						-9.65	96.96			23.43	3.35
10	Sleep															0.2	11.6
11	SleepDeprive					6
11	SleepDeprive								571.4	0.217
11	SleepDeprive												22.3
11	SleepDeprive														24.74
11	SleepDeprive													207.1
11	SleepDeprive	98.11	210.850	30.880	2.04
11	SleepDeprive															5.8	5.5
11	SleepDeprive						0.61	93.82			24.05	4.11
11	SleepDeprive															10.0	3.1
11	Sleep					4
11	Sleep								607.8	0.190
11	Sleep												40.0
11	Sleep														29.86
11	Sleep													154.5
11	Sleep	96.97	206.040	22.130	1.45
11	Sleep															2.6	7.5
11	Sleep						0.49	94.93			19.59	3.03
11	Sleep															1.3	8.3
11	Sleep					3
11	Sleep								557.1	0.203
11	Sleep												36.4
11	Sleep														32.39
11	Sleep													152.7
11	Sleep	97.31	201.430	23.530	2.50
11	Sleep															2.6	8.4
11	Sleep						M	M			M	M
11	Sleep															1.2	9.5
12	SleepDeprive					6
12	SleepDeprive								481.0	0.232
12	SleepDeprive												49.0
12	SleepDeprive														22.44
12	SleepDeprive													299.4
12	SleepDeprive	96.86	183.660	42.170	3.06
12	SleepDeprive															8.6	3.5
12	SleepDeprive						0.95	93.39			21.38	3.30
12	SleepDeprive															9.1	5.5
12	Sleep					3
12	Sleep								533.3	0.219
12	Sleep												55.1
12	Sleep														26.92
12	Sleep													243.8
12	Sleep	97.05	186.460	27.560	2.46
12	Sleep															3.2	9.8
12	Sleep						5.82	94.29			19.23	3.43
12	Sleep															1.3	11.2
12	Sleep					3
12	Sleep								525.4	0.230
12	Sleep												53.4
12	Sleep														28.37
12	Sleep													217.5
12	Sleep	97.99	185.560	32.480	3.44
12	Sleep															3.7	7.1
12	Sleep						-4.55	93.51			22.48	3.18
12	Sleep															4.8	7.5
13	SleepDeprive					7
13	SleepDeprive								454.0	0.276
13	SleepDeprive												44.1
13	SleepDeprive														21.81
13	SleepDeprive													175.3
13	SleepDeprive	95.50	183.660	40.050	4.08
13	SleepDeprive															7.2	4.7
13	SleepDeprive						-5.30	94.43			19.67	3.67
13	SleepDeprive															8.6	6.7
13	Sleep					3
13	Sleep								528.5	0.252
13	Sleep												41.1
13	Sleep														30.91
13	Sleep													173.2
13	Sleep	96.33	183.540	25.220	5.46
13	Sleep															1.3	7.5
13	Sleep						-10.24	96.93			18.44	3.85
13	Sleep															2.5	7.5
13	Sleep					3
13	Sleep								547.0	0.247
13	Sleep												34.1
13	Sleep														31.54
13	Sleep													210.6
13	Sleep	91.17	178.540	23.960	2.92
13	Sleep															2.4	7.3
13	Sleep						-12.21	96.12			18.29	3.50
13	Sleep															0.9	7.7
14	SleepDeprive					7
14	SleepDeprive								483.5	0.267
14	SleepDeprive												45.2
14	SleepDeprive														24.98
14	SleepDeprive													233.4
14	SleepDeprive	97.51	188.490	31.140	1.87
14	SleepDeprive															7.3	5.5
14	SleepDeprive						-7.31	98.17			18.21	3.97
14	SleepDeprive															3.0	6.9
14	Sleep					3
14	Sleep								519.1	0.264
14	Sleep												43.2
14	Sleep														28.50
14	Sleep													192.1
14	Sleep	97.10	192.310	22.660	2.19
14	Sleep															2.6	7.5
14	Sleep						-4.35	97.08			18.09	4.14
14	Sleep															2.6	8.7
14	Sleep					4
14	Sleep								495.3	0.282
14	Sleep												45.3
14	Sleep														27.81
14	Sleep													191.9
14	Sleep	97.26	189.860	27.720	1.70
14	Sleep															5.8	5.5
14	Sleep						-5.39	96.77			18.34	3.99
14	Sleep															2.6	7.5
15	Sleep					2
15	Sleep								476.1	0.183
15	Sleep												50.2
15	Sleep														35.71
15	Sleep													95.0
15	Sleep	97.42	182.680	37.120	2.02
15	Sleep															7.3	7.5
15	Sleep						6.87	96.62			22.19	3.51
15	Sleep															2.6	12.4
15	Sleep					6
15	Sleep								437.1	0.180
15	Sleep												47.2
15	Sleep														35.31
15	Sleep													92.2
15	Sleep	98.53	176.210	42.330	3.44
15	Sleep															8.5	7.5
15	Sleep						1.63	96.31			24.94	4.07
15	Sleep															1.9	7.4
15	SleepDeprive					7
15	SleepDeprive								429.1	0.182
15	SleepDeprive												59.3
15	SleepDeprive														36.36
15	SleepDeprive													183.1
15	SleepDeprive	96.46	164.380	54.720	5.75
15	SleepDeprive															10.2	0.7
15	SleepDeprive						7.60	94.14			23.63	4.16
15	SleepDeprive															10.3	1.8
16	Sleep					3
16	Sleep								476.7	0.213
16	Sleep												45.9
16	Sleep														35.56
16	Sleep													204.8
16	Sleep	96.43	173.560	34.400	2.56
16	Sleep															2.7	11.2
16	Sleep						1.61	98.01			18.90	3.84
16	Sleep															2.6	8.1
16	Sleep					3
16	Sleep								477.1	0.221
16	Sleep												44.8
16	Sleep														36.84
16	Sleep													122.9
16	Sleep	94.92	167.170	30.810	2.39
16	Sleep															2.6	7.2
16	Sleep						-7.94	97.32			20.56	3.93
16	Sleep															4.3	3.8
16	SleepDeprive					8
16	SleepDeprive								381.1	0.241
16	SleepDeprive												45.1
16	SleepDeprive														21.73
16	SleepDeprive													112.5
16	SleepDeprive	97.92	153.430	42.350	3.88
16	SleepDeprive															7.4	4.0
16	SleepDeprive						4.65	97.13			20.87	4.07
16	SleepDeprive															3.0	10.1
17	Sleep					3
17	Sleep								446.7	0.217
17	Sleep												63.3
17	Sleep														28.30
17	Sleep													241.8
17	Sleep	94.13	174.680	37.930	2.55
17	Sleep															3.8	7.5
17	Sleep						-26.88	93.08			22.45	2.25
17	Sleep															3.8	9.0
17	Sleep					3
17	Sleep								433.7	0.199
17	Sleep												70.8
17	Sleep														23.86
17	Sleep													191.1
17	Sleep	97.56	171.990	34.960	1.84
17	Sleep															5.8	7.5
17	Sleep						-28.87	93.95			23.22	2.13
17	Sleep															5.8	8.3
17	SleepDeprive					8
17	SleepDeprive								424.0	0.193
17	SleepDeprive												70.3
17	SleepDeprive														25.32
17	SleepDeprive													239.3
17	SleepDeprive	96.96	175.790	45.070	2.42
17	SleepDeprive															11.3	0.0
17	SleepDeprive						-25.91	94.45			25.02	2.71
17	SleepDeprive															10.5	2.7
18	Sleep					4
18	Sleep								455.7	0.271
18	Sleep												34.2
18	Sleep														28.20
18	Sleep													364.9
18	Sleep	95.64	173.750	29.080	4.39
18	Sleep															3.9	7.5
18	Sleep						-14.46	96.63			19.65	5.94
18	Sleep															2.6	7.5
18	Sleep					4
18	Sleep								470.6	0.226
18	Sleep												40.9
18	Sleep														28.14
18	Sleep													329.0
18	Sleep	95.28	168.610	31.570	5.75
18	Sleep															4.8	7.1
18	Sleep						-14.88	95.29			20.93	4.53
18	Sleep															2.6	7.2
18	SleepDeprive					5
18	SleepDeprive								428.7	0.234
18	SleepDeprive												28.2
18	SleepDeprive														18.50
18	SleepDeprive													652.6
18	SleepDeprive	94.22	152.350	36.640	5.03
18	SleepDeprive															9.4	4.7
18	SleepDeprive						-13.35	92.73			25.13	4.41
18	SleepDeprive															11.4	3.8
19	Sleep					7
19	Sleep								559.5	0.197
19	Sleep												52.6
19	Sleep														45.78
19	Sleep													326.1
19	Sleep	98.42	170.190	29.020	2.05
19	Sleep															2.5	7.5
19	Sleep						-13.11	95.09			21.92	3.54
19	Sleep															1.9	7.5
19	Sleep					3
19	Sleep								553.8	0.184
19	Sleep												53.0
19	Sleep														46.54
19	Sleep													239.5
19	Sleep	97.85	174.710	30.380	2.59
19	Sleep															1.3	7.5
19	Sleep						-18.27	95.11			19.37	3.22
19	Sleep															3.7	7.9
19	SleepDeprive					8
19	SleepDeprive								534.6	0.173
19	SleepDeprive												55.1
19	SleepDeprive														37.09
19	SleepDeprive													459.3
19	SleepDeprive	96.93	179.750	40.750	3.81
19	SleepDeprive															7.1	4.6
19	SleepDeprive						-12.07	96.25			23.66	3.55
19	SleepDeprive															6.4	5.7
20	Sleep					3
20	Sleep								551.9	0.203
20	Sleep												48.2
20	Sleep														29.93
20	Sleep													136.5
20	Sleep	96.89	193.000	32.640	3.05
20	Sleep															2.9	8.0
20	Sleep						1.66	94.37			26.71	3.59
20	Sleep															3.7	8.4
20	Sleep					3
20	Sleep								535.3	0.199
20	Sleep												43.9
20	Sleep														30.40
20	Sleep													181.0
20	Sleep	97.91	195.400	33.910	2.06
20	Sleep															4.0	8.3
20	Sleep						6.91	94.84			25.99	2.87
20	Sleep															4.0	8.0
20	SleepDeprive					7
20	SleepDeprive								513.4	0.197
20	SleepDeprive												43.1
20	SleepDeprive														24.39
20	SleepDeprive													259.8
20	SleepDeprive	97.43	199.850	35.360	2.48
20	SleepDeprive															7.2	6.5
20	SleepDeprive						0.74	94.74			28.59	3.37
20	SleepDeprive															8.6	4.7
22	Sleep					5
22	Sleep								613.2	0.232
22	Sleep												38.1
22	Sleep														30.62
22	Sleep													191.9
22	Sleep	93.73	188.860	33.780	3.33
22	Sleep															2.5	7.3
22	Sleep						-1.90	93.52			21.97	2.78
22	Sleep															4.8	7.5
22	Sleep					4
22	Sleep								570.1	0.229
22	Sleep												35.6
22	Sleep														34.55
22	Sleep													147.2
22	Sleep	93.04	186.310	33.690	2.53
22	Sleep															2.5	7.7
22	Sleep						1.52	94.15			21.60	2.54
22	Sleep															3.7	7.3
22	SleepDeprive					7
22	SleepDeprive								514.1	0.247
22	SleepDeprive												31.8
22	SleepDeprive														21.78
22	SleepDeprive													347.0
22	SleepDeprive	100.56	178.810	52.140	4.74
22	SleepDeprive															10.2	2.6
22	SleepDeprive						2.54	96.57			26.94	3.25
22	SleepDeprive															7.3	7.2
23	Sleep					4
23	Sleep								512.8	0.217
23	Sleep												38.6
23	Sleep														35.17
23	Sleep													207.9
23	Sleep	96.66	179.520	24.360	1.79
23	Sleep															1.5	8.1
23	Sleep						6.09	94.48			19.32	2.44
23	Sleep															3.7	8.5
23	Sleep					5
23	Sleep								480.2	0.220
23	Sleep												33.2
23	Sleep														36.73
23	Sleep													174.2
23	Sleep	97.23	183.760	25.250	1.43
23	Sleep															2.1	8.0
23	Sleep						4.49	94.38			19.86	3.34
23	Sleep															1.5	9.1
